# Supplementary material for: Study the Mechanism of Gualou Niubang Decoction in Treating Plasma Cell Mastitis Based on Network Pharmacology and Molecular Docking
Source: Biomed Res Int. 2022 Jun 15;2022:5780936. doi: 10.1155/2022/5780936 (PMC9217541; doi:10.1155/2022/5780936)
Supplement: Supplementary Materials — S1: 240 active components of Trichosanthis Niubang decoction (including repeated values). S2: PubChem CID information of 151 active components of Trichosanthes Niubang decoction (excluding duplication). S3: Venn diagram of intersection of drugs and diseases. S4: component-ingredient-disease-target gene network data. S5: G0 enrichment analysis (35 cell compositions). S6: G0 enrichment analysis (242 biological processes). S7: G0 enrichment analysis (59 molecular functions). S8: 200 KEGG pathway enrichment analyses. [file 5780936.f1.zip]

Archive with 8 entries (8 files):
- Table S 6 GO-BP.docx
- Table S 7 GO-MF.docx
- Table S 8 KEGG Enrichment pathways.docx
- Table S1 Ingredients (including duplicate values) (1).docx
- Table S2 Ingredients after screening.docx
- Table S3 venn.docx
- Table S4 Network construction.docx
- TableS 5 GO-CC.docx
